# Supplementary material for: An integrated model for predicting KRAS dependency
Source: PLoS Comput Biol. 2023 May 4;19(5):e1011095. doi: 10.1371/journal.pcbi.1011095 (PMC10187917; doi:10.1371/journal.pcbi.1011095)
Supplement: S1 Table — (XLSX) [file pcbi.1011095.s008.xlsx]

## Sheet: Sheet1
Gene Symbol	Entrez ID	Coefficient
WDR91	29062	0.00748229
EVC	2121	0.0506008
PRKD3	23683	0.105312
APBA2	321	0.0440928
TLNRD1	59274	0.00445713
LRP12	29967	0.0427546
ANO1	55107	-0.0759371
CCRL2	9034	-0.0492036
CCDC170	80129	-0.023984
KRAS	3845	-0.949502
NR1I2	8856	-0.018796
PIK3R5	23533	0.108588
SDR16C5	195814	-0.0165159
MRAS	22808	0.131438
PFKFB3	5209	0.00997029
STK38L	23012	-0.235368
SIRPA	140885	0.00565816
FLNA	2316	0.212853
MICAL3	57553	0.0610701
KRAS_mut		-2.39425
